# Supplementary material for: Use of low frequency ultrasound for water treatment: Data on azithromycin removal
Source: Data Brief. 2020 Jun 27;31:105947. doi: 10.1016/j.dib.2020.105947 (PMC7334577; doi:10.1016/j.dib.2020.105947)
Supplement: Supplementary file 1 [file mmc1.xlsx]

## Sheet: pH Effect
	Azithromycin removal using low frequency ultrasound
	Authors: A. Muñoz-Calderón, H. Zúñiga-Benítez, S.H. Valencia, A. Rubio-Clemente, S.A. Upegui & G.A. Peñuela
	Effect of solution pH
	Pollutant initial concentration (mg L-1)	1
	Power (W)	50
	Frequency (kHZ)	40
	pH	3
	Sample	Time (min)	Pollutant removal (C/C0)
			Test 1	Test 2	Test 3	Average	Standard deviation
	1	0	1	1	1	1	0
	2	15	0.953	0.947	0.983	0.961	0.0192873
	3	30	0.924	0.912	0.938	0.924667	0.0130128
	4	45	0.776766	0.795	0.8125	0.794755	0.0178685
	5	60	0.644817	0.673565	0.659	0.659127	0.0143742
	pH	7
	Sample	Time (min)	Pollutant removal (C/C0)
			Test 1	Test 2	Test 3	Average	Standard deviation
	1	0	1	1	1	1	0
	2	15	0.87854	0.916	0.953877	0.916139	0.0376685
	3	30	0.788749	0.75	0.711164	0.749971	0.0387926
	4	45	0.627	0.618982	0.578	0.607994	0.0262831
	5	60	0.579	0.588326	0.463762	0.543696	0.0693817
	pH	9
	Sample	Time (min)	Pollutant removal (C/C0)
			Test 1	Test 2	Test 3	Average	Standard deviation
	1	0	1	1	1	1	0
	2	15	0.790905	0.824119	0.798861	0.804628	0.0173416
	3	30	0.560239	0.652693	0.619711	0.610881	0.0468557
	4	45	0.508	0.617371	0.574488	0.56662	0.0551085
	5	60	0.486	0.574995	0.554602	0.538532	0.0466229

## Sheet: US power Effect
	Azithromycin removal using low frequency ultrasound
	Effect of ultrasound power
	Pollutant initial concentration (mg L-1)	1
	pH	9
	Frequency (kHZ)	40
	Power (W)	16.5
	Sample	Time (min)	Pollutant removal (C/C0)
			Test 1	Test 2	Test 3	Average	Standard deviation
	1	0	1	1	1	1	0
	2	15	0.934	0.951	0.96	0.948333	0.0132035
	3	30	0.908957	0.941583	0.906153	0.918898	0.0196956
	4	45	0.834318	0.897757	0.902159	0.878078	0.037961
	5	60	0.793	0.735862	0.842397	0.79042	0.0533142
	Power (W)	25
	Sample	Time (min)	Pollutant removal (C/C0)
			Test 1	Test 2	Test 3	Average	Standard deviation
	1	0	1	1	1	1	0
	2	15	0.880022	0.971099	0.969162	0.940094	0.0520331
	3	30	0.81	0.81	0.817	0.812333	0.00404145
	4	45	0.792	0.785	0.795	0.790667	0.0051316
	5	60	0.764	0.763	0.77	0.765667	0.00378594
	Power (W)	41.5
	Sample	Time (min)	Pollutant removal (C/C0)
			Test 1	Test 2	Test 3	Average	Standard deviation
	1	0	1	1	1	1	0
	2	15	0.863	0.888	0.892	0.881	0.0157162
	3	30	0.79	0.78	0.77	0.78	0.01
	4	45	0.765	0.75	0.765	0.76	0.00866025
	5	60	0.743	0.676248	0.724	0.714416	0.0343924
	Power (W)	50
	Sample	Time (min)	Pollutant removal (C/C0)
			Test 1	Test 2	Test 3	Average	Standard deviation
	1	0	1	1	1	1	0
	2	15	0.790905	0.824119	0.798861	0.804628	0.0173416
	3	30	0.560239	0.652693	0.619711	0.610881	0.0468557
	4	45	0.508	0.617371	0.574488	0.56662	0.0551085
	5	60	0.486	0.574995	0.554602	0.538532	0.0466229

## Sheet: H2O2 Effect
	Azithromycin removal using low frequency ultrasound
	Effect of H2O2 presence
				H2O2 initial concentration (mg L-1)	Pollutant removal (%)
	Pollutant initial concentration (mg L-1)	1		0	0.461468
	pH	9		2.4	0.220319
	Frequency (kHZ)	40		4.8	0.21793
	Power (W)	50		7.2	0.312404
	H2O2 initial concentration (mg L-1)	0
	Sample	Time (min)	Pollutant removal (C/C0)
			Test 1	Test 2	Test 3	Average	Standard deviation
	1	0	1	1	1	1	0
	2	15	0.790905	0.824119	0.798861	0.804628	0.0173416
	3	30	0.560239	0.652693	0.619711	0.610881	0.0468557
	4	45	0.508	0.617371	0.574488	0.56662	0.0551085
	5	60	0.486	0.574995	0.554602	0.538532	0.0466229
	H2O2 initial concentration (mg L-1)	2.4
	Sample	Time (min)	Pollutant removal (C/C0)
			Test 1	Test 2	Test 3	Average	Standard deviation
	1	0	1	1	1	1	0
	2	15	0.878942	0.852	0.853	0.861314	0.0152744
	3	30	0.863	0.839	0.817	0.839667	0.0230072
	4	45	0.818	0.796	0.8	0.804667	0.0117189
	5	60	0.781043	0.78	0.778	0.779681	0.00154659
	H2O2 initial concentration (mg L-1)	4.8
	Sample	Time (min)	Pollutant removal (C/C0)
			Test 1	Test 2	Test 3	Average	Standard deviation
	1	0	1	1	1	1	0
	2	15	0.981803	0.910464	0.953	0.948422	0.0358887
	3	30	0.934966	0.844768	0.856	0.878578	0.0491553
	4	45	0.891496	0.837768	0.813	0.847421	0.0401284
	5	60	0.789028	0.782184	0.775	0.78207	0.0070145
	H2O2 initial concentration (mg L-1)	7.2
	Sample	Time (min)	Pollutant removal (C/C0)
			Test 1	Test 2	Test 3	Average	Standard deviation
	1	0	1	1	1	1	0
	2	15	0.90496	0.923	0.895	0.907653	0.014193
	3	30	0.778772	0.775	0.763	0.772257	0.00823598
	4	45	0.765498	0.759	0.742	0.755499	0.0121337
	5	60	0.700788	0.684	0.678	0.687596	0.011812

## Sheet: Fe2+ Effect
	Azithromycin removal using low frequency ultrasound
	Effect of Fe2+ presence
				Fe2+ initial concentration (mg L-1)	Pollutant removal (%)
	Pollutant initial concentration (mg L-1)	1		0	0.461468
	pH	9		0.5	0.215655
	Frequency (kHZ)	40		2.5	0.277667
	Power (W)	50		5	0.287972
	Fe2+ initial concentration (mg L-1)	0
	Sample	Time (min)	Pollutant removal (C/C0)
			Test 1	Test 2	Test 3	Average	Standard deviation
	1	0	1	1	1	1	0
	2	15	0.790905	0.824119	0.798861	0.804628	0.0173416
	3	30	0.560239	0.652693	0.619711	0.610881	0.0468557
	4	45	0.508	0.617371	0.574488	0.56662	0.0551085
	5	60	0.486	0.574995	0.554602	0.538532	0.0466229
	Fe2+ initial concentration (mg L-1)	0.5
	Sample	Time (min)	Pollutant removal (C/C0)
			Test 1	Test 2	Test 3	Average	Standard deviation
	1	0	1	1	1	1	0
	2	15	0.999084	0.986	0.984	0.989695	0.00819255
	3	30	0.811395	0.826	0.804	0.813798	0.0111952
	4	45	0.802324	0.792	0.786	0.793441	0.0082571
	5	60	0.791036	0.787	0.775	0.784345	0.00834121
	Fe2+ initial concentration (mg L-1)	2.5
	Sample	Time (min)	Pollutant removal (C/C0)
			Test 1	Test 2	Test 3	Average	Standard deviation
	1	0	1	1	1	1	0
	2	15	0.958924	0.928293	0.935	0.940739	0.0161017
	3	30	0.949886	0.90077	0.934	0.928219	0.0250629
	4	45	0.806712	0.752052	0.775	0.777921	0.0274469
	5	60	0.73	0.724	0.713	0.722333	0.00862168
	Fe2+ initial concentration (mg L-1)	5
	Sample	Time (min)	Pollutant removal (C/C0)
			Test 1	Test 2	Test 3	Average	Standard deviation
	1	0	1	1	1	1	0
	2	15	0.974376	0.9917	0.985	0.983692	0.00873605
	3	30	0.946077	0.916347	0.925	0.929142	0.0152916
	4	45	0.790457	0.80366	0.785	0.793039	0.00959426
	5	60	0.718083	0.723	0.695	0.712028	0.0149499

## Sheet: UV light effect
	Azithromycin removal using low frequency ultrasound
	Effect of UV light presence
	Pollutant initial concentration (mg L-1)	1
	pH	9
	Frequency (kHZ)	40
	Power (W)	50
	No light presence
	Sample	Time (min)	Pollutant removal (C/C0)
			Test 1	Test 2	Test 3	Average	Standard deviation
	1	0	1	1	1	1	0
	2	15	0.790905	0.824119	0.798861	0.804628	0.0173416
	3	30	0.560239	0.652693	0.619711	0.610881	0.0468557
	4	45	0.508	0.617371	0.574488	0.56662	0.0551085
	5	60	0.486	0.574995	0.554602	0.538532	0.0466229
	Light presence
	Sample	Time (min)	Pollutant removal (C/C0)
			Test 1	Test 2	Test 3	Average	Standard deviation
	1	0	1	1	1	1	0
	2	15	0.734	0.749	0.764	0.749	0.015
	3	30	0.546	0.534	0.556	0.545333	0.0110151
	4	45	0.511	0.498	0.501	0.503333	0.00680686
	5	60	0.462	0.448	0.437	0.449	0.01253
