# Supplementary material for: Use of low frequency ultrasound for water treatment: Data on azithromycin removal
Source: Data Brief. 2020 Jun 27;31:105947. doi: 10.1016/j.dib.2020.105947 (PMC7334577; doi:10.1016/j.dib.2020.105947)
Supplement: Supplementary file 2 [file mmc2.xml]

<?xml version="1.0" encoding="utf-8" standalone="no"?>
<data>
  <datasets>
    <author>henry.zuniga@udea.edu.co;hnzb28@yahoo.com</author>
    <type>0</type>
    <dataset>
      <value>6</value>
      <reason>Other (please explain)</reason>
      <comments>I have submitted data as a supplementary data file along with my manuscript.</comments>
    </dataset>
  </datasets>
</data>
